# Supplementary material for: Superelastic NiTi Functional Components by High-Precision Laser Powder Bed Fusion Process: The Critical Roles of Energy Density and Minimal Feature Size
Source: Micromachines (Basel). 2023 Jul 18;14(7):1436. doi: 10.3390/mi14071436 (PMC10383407; doi:10.3390/mi14071436)
Supplement: Supplementary file 1 [file micromachines-14-01436-s001.zip]

Archive with 3 entries (3 files):
- micromachines-2472335 Figures.pdf
- Supplementary video 1.mp4
- Supplementary video 2.mp4
